# Supplementary material for: X chromosome-wide identification of SNVs in microRNA genes and non-obstructive azoospermia risk in Han Chinese population
Source: Oncotarget. 2016 Apr 16;7(31):49122–9. doi: 10.18632/oncotarget.8759 (PMC5226495; doi:10.18632/oncotarget.8759)
Supplement: Supplementary file 2 [file oncotarget-07-49122-s002.xlsx]

## Sheet: Table S6
miRNA	ACC	Chromosome	Start	End	miRNA strand	Start(up 1KB)	End(down 1KB)
hsa-mir-651	MI0003666	chrX	8095006	8095102	+	8093982	8096126
hsa-mir-23c	MI0016010	chrX	20035206	20035305	-	20034182	20036329
hsa-mir-3915	MI0016420	chrX	32601773	32601869	-	32600749	32602893
hsa-mir-548f-5	MI0006378	chrX	32659591	32659676	-	32658567	32660700
hsa-mir-3937	MI0016593	chrX	39520470	39520575	+	39519446	39521599
hsa-mir-221	MI0000298	chrX	45605585	45605694	-	45604561	45606718
hsa-mir-222	MI0000299	chrX	45606421	45606530	-	45605397	45607554
hsa-mir-532	MI0003205	chrX	49767754	49767844	+	49766730	49768868
hsa-mir-188	MI0000484	chrX	49768109	49768194	+	49767085	49769218
hsa-mir-500a	MI0003184	chrX	49773039	49773122	+	49772015	49774146
hsa-mir-362	MI0000762	chrX	49773572	49773636	+	49772548	49774660
hsa-mir-501	MI0003185	chrX	49774330	49774413	+	49773306	49775437
hsa-mir-500b	MI0015903	chrX	49775280	49775358	+	49774256	49776382
hsa-mir-660	MI0003684	chrX	49777849	49777945	+	49776825	49778969
hsa-mir-502	MI0003186	chrX	49779206	49779291	+	49778182	49780315
hsa-let-7f-2	MI0000068	chrX	53584153	53584235	-	53583129	53585259
hsa-mir-1468	MI0003782	chrX	63005882	63005967	-	63004858	63006991
hsa-mir-223	MI0000300	chrX	65238712	65238821	+	65237688	65239845
hsa-mir-676	MI0016436	chrX	69242707	69242773	+	69241683	69243797
hsa-mir-421	MI0003685	chrX	73438212	73438296	-	73437188	73439320
hsa-mir-374b	MI0005566	chrX	73438382	73438453	-	73437358	73439477
hsa-mir-374c	MI0016684	chrX	73438384	73438453	+	73437360	73439477
hsa-mir-545	MI0003516	chrX	73506939	73507044	-	73505915	73508068
hsa-mir-374a	MI0000782	chrX	73507121	73507192	-	73506097	73508216
hsa-mir-384	MI0001145	chrX	76139698	76139785	-	76138674	76140809
hsa-mir-325	MI0000824	chrX	76225829	76225926	-	76224805	76226950
hsa-mir-4328	MI0015904	chrX	78156691	78156746	-	78155667	78157770
hsa-mir-548i-4	MI0006424	chrX	83480760	83480836	-	83479736	83481860
hsa-mir-1321	MI0006652	chrX	85090785	85090863	+	85089761	85091887
hsa-mir-361	MI0000760	chrX	85158641	85158712	-	85157617	85159736
hsa-mir-548m	MI0006400	chrX	94318140	94318225	-	94317116	94319249
hsa-mir-652	MI0003667	chrX	109298557	109298654	+	109297533	109299678
hsa-mir-4329	MI0015901	chrX	112023946	112024016	-	112022922	112025040
hsa-mir-764	MI0003944	chrX	113873918	113874002	+	113872894	113875026
hsa-mir-1912	MI0008333	chrX	113886019	113886098	+	113884995	113887122
hsa-mir-1264	MI0003758	chrX	113887130	113887198	+	113886106	113888222
hsa-mir-1298	MI0003938	chrX	113949650	113949761	+	113948626	113950785
hsa-mir-1911	MI0008332	chrX	113997744	113997823	+	113996720	113998847
hsa-mir-448	MI0001637	chrX	114058017	114058127	+	114056993	114059151
hsa-mir-1277	MI0006419	chrX	117520357	117520434	+	117519333	117521458
hsa-mir-766	MI0003836	chrX	118780701	118780811	-	118779677	118781835
hsa-mir-3672	MI0016073	chrX	120504826	120504907	+	120503802	120505931
hsa-mir-363	MI0000764	chrX	133303408	133303482	-	133302384	133304506
hsa-mir-92a-2	MI0000094	chrX	133303568	133303642	-	133302544	133304666
hsa-mir-19b-2	MI0000075	chrX	133303701	133303796	-	133302677	133304820
hsa-mir-20b	MI0001519	chrX	133303839	133303907	-	133302815	133304931
hsa-mir-18b	MI0001518	chrX	133304071	133304141	-	133303047	133305165
hsa-mir-106a	MI0000113	chrX	133304228	133304308	-	133303204	133305332
hsa-mir-450b	MI0005531	chrX	133674215	133674292	-	133673191	133675316
hsa-mir-450a-1	MI0001652	chrX	133674371	133674461	-	133673347	133675485
hsa-mir-450a-2	MI0003187	chrX	133674538	133674637	-	133673514	133675661
hsa-mir-542	MI0003686	chrX	133675371	133675467	-	133674347	133676491
hsa-mir-503	MI0003188	chrX	133680358	133680428	-	133679334	133681452
hsa-mir-424	MI0001446	chrX	133680644	133680741	-	133679620	133681765
hsa-mir-934	MI0005756	chrX	135633037	135633119	+	135632013	135634143
hsa-mir-504	MI0003189	chrX	137749872	137749954	-	137748848	137750978
hsa-mir-505	MI0003190	chrX	139006307	139006390	-	139005283	139007414
hsa-mir-320d-2	MI0008192	chrX	140008337	140008384	-	140007313	140009408
hsa-mir-890	MI0005533	chrX	145075793	145075869	-	145074769	145076893
hsa-mir-888	MI0005537	chrX	145076302	145076378	-	145075278	145077402
hsa-mir-892a	MI0005528	chrX	145078187	145078261	-	145077163	145079285
hsa-mir-892b	MI0005538	chrX	145078716	145078792	-	145077692	145079816
hsa-mir-891b	MI0005534	chrX	145082571	145082649	-	145081547	145083673
hsa-mir-891a	MI0005524	chrX	145109312	145109390	-	145108288	145110414
hsa-mir-513c	MI0006649	chrX	146271222	146271305	-	146270198	146272329
hsa-mir-513b	MI0006648	chrX	146280562	146280645	-	146279538	146281669
hsa-mir-513a-1	MI0003191	chrX	146294981	146295109	-	146293957	146296133
hsa-mir-513a-2	MI0003192	chrX	146307344	146307470	-	146306320	146308494
hsa-mir-506	MI0003193	chrX	146312238	146312361	-	146311214	146313385
hsa-mir-507	MI0003194	chrX	146312502	146312595	-	146311478	146313619
hsa-mir-508	MI0003195	chrX	146318431	146318545	-	146317407	146319569
hsa-mir-514b	MI0014251	chrX	146331669	146331748	-	146330645	146332772
hsa-mir-509-2	MI0005530	chrX	146340278	146340368	-	146339254	146341392
hsa-mir-509-3	MI0005717	chrX	146341170	146341244	-	146340146	146342268
hsa-mir-509-1	MI0003196	chrX	146342050	146342143	-	146341026	146343167
hsa-mir-510	MI0003197	chrX	146353853	146353926	-	146352829	146354950
hsa-mir-514-1	MI0003198	chrX	146360765	146360862	-	146359741	146361886
hsa-mir-514-2	MI0003199	chrX	146363461	146363548	-	146362437	146364572
hsa-mir-514-3	MI0003200	chrX	146366159	146366246	-	146365135	146367270
hsa-mir-2114	MI0010633	chrX	149396239	149396318	+	149395215	149397342
hsa-mir-4330	MI0015902	chrX	150336694	150336798	+	150335670	150337822
hsa-mir-224	MI0000301	chrX	151127050	151127130	-	151126026	151128154
hsa-mir-452	MI0001733	chrX	151128100	151128184	-	151127076	151129208
hsa-mir-105-1	MI0000111	chrX	151560691	151560771	-	151559667	151561795
hsa-mir-767	MI0003763	chrX	151561893	151562001	-	151560869	151563025
hsa-mir-105-2	MI0000112	chrX	151562884	151562964	-	151561860	151563988
hsa-mir-3202-1	MI0014252	chrX	153246548	153246628	+	153245524	153247652
hsa-mir-3202-2	MI0014253	chrX	153246549	153246627	-	153245525	153247651
hsa-mir-718	MI0012489	chrX	153285371	153285440	-	153284347	153286464
hsa-mir-1184-1	MI0006277	chrX	154115635	154115733	-	154114611	154116757
hsa-mir-1184-3	MI0015972	chrX	154687178	154687276	+	154686154	154688300
